# Supplementary material for: Phytochemical Study and In Vitro Screening Focusing on the Anti-Aging Features of Various Plants of the Greek Flora
Source: Antioxidants (Basel). 2021 Jul 28;10(8):1206. doi: 10.3390/antiox10081206 (PMC8389045; doi:10.3390/antiox10081206)
Supplement: Supplementary file 1 [file antioxidants-10-01206-s001.zip]

Archive with 1 entries (1 files):
- antioxidants-1296160-supplementary.pdf
